# Supplementary material for: Next-Gen 18F-Relay Reagent: Optimising [18F]Ethanesulfonyl Fluoride
Source: Int J Mol Sci. 2026 Apr 29;27(9):3982. doi: 10.3390/ijms27093982 (PMC13163567; doi:10.3390/ijms27093982)
Supplement: Supplementary file 1 [file ijms-27-03982-s001.zip]

Archive with 1 entries (1 files):
- ijms-4263394-supplementary.pdf
